# Supplementary material for: Towards a membrane proteome in Drosophila: a method for the isolation of plasma membrane
Source: BMC Genomics. 2010 May 12;11:302. doi: 10.1186/1471-2164-11-302 (PMC2876126; doi:10.1186/1471-2164-11-302)
Supplement: Additional file 2 — MudPIT identification of proteins purified by combination of density gradient centrifugation and 2PAP from Drosophila head microsomes: This table includes a list of all the proteins purified by our optimized protocol and identified with > 95% confidence. The sub-cellular compartment in which each protein can be found is indicated, along with the number of peptides identified. For single-peptide identifications, the sequence, precursor m/z and score of the peptide have been provided. Cross-references to Additional Files 3 and 4 are also included. [file 1471-2164-11-302-S2.XLS]

## Sheet: Sheet1
Accession number	CG number	Name	Subcellular compartment	Predicted tm domains (plot number in Additional File 4)	% sequence coverage (95%)	No. of peptides at CI>95%	No.of peptides at CI<95%	Peptide sequence	Precursor m/z	Charge	Score	Spectrum Number in Additional File 3
gi|24648576	CG5670-PA	Sodium pump alpha subunit	plasma membrane, nucleus	yes (1)	51.489	70	16
gi|7291679	CG3725-PA	Calcium ATPase at 60A	ER membrane, nuc envelope	yes (2)	24.8503	28	9
gi|7293373	CG5870-PA	Beta-spectrin	plasma membrane, cytoskeleton	no	11.3924	20	18
gi|7292157	CG1977-PA	Alpha-spectrin	plasma membrane, cytoskeleton, Golgi	no	8.07453	17	21
gi|7291477	CG3612-PA	Bellwether	mitochondrial proton-transporting ATP synthase complex, catalytic core F(1)	no	34.7826	18	3
gi|7298786	CG8663-PB	Nervana 3	plasma membrane	yes (3)	28.6174	18	3
gi|24647500	CG6588-PC	Fasciclin 1	plasma membrane	yes (4)	24.1221	17	6
gi|7302024	CG1744-PA	Chaoptic	plasma membrane	yes (5)	13.7643	16	5
gi|73920239	CG5125	Neither inactivation nor afterpotential protein C	cytoskeleton (myosin complex), cytoplasm,	no	11.3924	14	19
gi|7290947	CG1634-PA	Neuroglian	plasma membrane	yes (6)	13.64	15	6
gi|24661336	CG32031-PA	Arginine kinase	unknown	no	24.5552	14	7
gi|507752	CG1618	N-ethylmaleimide-sensitive fusion protein	cytoplasm	no	21.3423	13	7
gi|161082106	CG34416-PJ	Ankyrin 2	plasma membrane	no	4.12986	13	14
gi|7290649	CG4027-PA	Actin 5C	cytoskeleton (actin filament), lipid particle	no	33.2447	12	8
gi|7301454	CG6058-PB	Aldolase	unknown	no	36.8421	12	6
gi|7304361	CG11154-PA	ATP synthase-β	lipid particle, mitochondrial proton-transporting ATP synthase complex, catalytic core F(1)	no	32.6733	12	2
gi|62471615	CG9261-PF	Nervana 2	plasma membrane	yes (7)	36.8421	11	3
gi|7298859	CG1913-PA	Alpha-tubulin	cytoskeleton (microtubule)	no	31.1111	11	3
gi|62471697	CG17870-PI	14-3-3zeta	nucleus	no	42.7419	11	3
gi|92090586	CG16944	Stress-sensitive B	mitochondrial inner memb	yes (8)	30.7692	10	5
gi|7295053	CG5962-PA	Phosrestin-1	membrane fraction, cytoplasm	no	26.6833	11	4
gi|8250175	CG9244	Aconitase	lipid particle,mitochondria	no	17.7891	10	4
gi|62484401	CG2165-PB		plasma membrane	yes (9)	9.55302	10	9
gi|7302471	CG9277-PA	Beta-Tubulin at 56D	cytoskeleton (microtubule)	no	28.9474	10	5
gi|996081	CG31136	Syntaxin 1A	plasma membrane	yes (10)	22.6804	10	1
gi|46409210	CG5594-PD		integral to membrane	yes (11)	7.91434	8	11
gi|77403899	CG4264		lipid particle, mitochondria, nuc	no	17.6651	9	5
gi|7664	CG7088	bangles and beads	unknown	no	35.0679	9	4
gi|7303741	CG2204-PA	G protein oα 47A	plasma membrane (heterotrimeric G-protein complex)	no	22.8814	8	6
gi|7297994	CG12403-PA	Vha68-1	plasma membrane (V-type ATPase, V0 domain)	no	15.6352	8	3
gi|7290601	CG11473-PA		membrane (Kyte and Doolittle)	yes (12)	11.5721	9	3
gi|24581228	CG3139-PC	Synaptotagmin	membrane, integral to synaptic vesicle membrane	yes (13)	17.7966	8	2
gi|24584716	CG17927-PM	Myosin heavy chain	cytoskeleton (myosin complex)	no	6.61157	8	9
gi|157981	CG3620	Phospholipase C	membrane fraction	no	8.12785	8	7
gi|7293146	CG10545-PA	G protein β-subunit 13F	plasma membrane (heterotrimeric G-protein complex)	no	24.4118	8	3
gi|7293147	CG8893-PA	Glyceraldehyde 3 phosphate dehydrogenase 2	lipid particle, cytoplasm	no	24.3976	7	3
gi|161076920	CG4587-PB		membrane (voltage-gated ion channel activity)	yes (14)	7.0306	7	6
gi|21627755	CG14762-PA		unknown	no	22.5532	8	1
gi|45550877	CG1732-PA		plasma membrane	yes (15)	13.6792	7	3
gi|48429216	CG1743	Glutamine synthetase 2	cytoplasm	no	22.4932	7	4
gi|3128475	CG7070	Pyruvate kinase	lipid particle, cytoplasm	no	20.8255	7	2
gi|24640124	CG3861-PB	Knockdown	mitochondrial matrix	no	17.433	7	3
gi|7298967	CG2791-PA		membrane (Kyte and Doolittle)	yes (16)	18.7611	7	1
gi|85857592	CG42314		plasma membrane	no	19.83	7	3
gi|51951046	CG40452-PA	Synapse protein 25	plasma membrane	no	40.566	6	6
gi|28574660	CG33113-PF	Rtnl1	lipid particle, ER	yes (17)	22.1849	7	3
gi|85857548	CG6647	Porin	lipid particle, mitochondrial outer membrane	no	17.3759	6	1
gi|45554791	CG1725-PH	Discs large 1	plasma membrane	no	9.98902	6	6
gi|7294089	CG4169-PA		lipid paricle, mitochondrial respiratory chain complex III	no	15.9091	6	3
gi|7291243	CG9394-PA		unknown	no	9.72018	5	4
gi|78706474	CG33950-PF	Terribly reduced optic lobes	lipid particle, basement membrane	no	0.88572	4	16
gi|7291098	CG1780-PA	Imaginal disc growth factor 4	Extracellular region	no	18.3258	6	2
gi|7783	CG17903	Cytochrome c proximal	mitochondrial inner memb	no	41.6667	6	1
gi|7293756	CG8770-PA	G protein β-subunit 76C	plasma membrane (heterotrimeric G-protein complex)	no	19.9422	5	4
gi|62484414	CG18069-PD	Calcium/calmodulin-dependent protein kinase II	plasma membrane(postsynaptic)	yes (18)	16.2264	6	4
gi|66804035	CG8983	Erp60	lipid particle, ER	no	16.7689	6	1
gi|47117835	CG9916	Cyclophilin 1	cytoplasm	no	25.9912	6	3
gi|7293665	CG6625-PA	Soluble NSF attachment protein	Golgi, ER, extrinsic to membrane	no	30.137	5	2
gi|384212	CG9325	hu-li tai shao	plasma membrane	no	4.23875	5	6
gi|24668878	CG32230-PB		mitochondrial respiratory chain complex I	no	43.3735	5	2
gi|7301749	CG1709-PC	Vha100-1	membrane (Kyte and Doolittle)	yes (19)	6.43275	5	7
gi|7299734	CG17907-PA	Acetylcholine esterase	plasma membrane	yes (20)	12.1726	5	5
gi|24581914	CG14028-PA	Cyclope	lipid particle, mitochondrial respiratory chain complex IV	yes (21)	28.9062	5	1
gi|8785	CG2960	Ribosomal protein L40	lipid particle, ribosome	no	42.8571	5	2
gi|4101653	CG1506	Adenylyl cyclase isoform DAC39E	integral to memb	yes (22)	6.16967	5	2
gi|62484222	CG31795-PA	Ia2	plasma membrane	yes (23)	5.59441	5	7
gi|7301957	CG2239-PA	Jdp	unknown	no	26.1538	5	1
gi|458803	CG5320	glutamate dehydrogenase	mitochondrial matrix	no	14.7541	5	3
gi|93141332	CG3762	V-ATPase 69 kDa subunit 2	plasma membrane (V-type ATPase, V0 domain)	no	12.0521	4	2
gi|8441	CG3481	Alcohol dehydrogenase	lipid particle	no	26.1719	5	1
gi|7302861	CG6518-PA	Inactivation no afterpotential C	plasma membrane (inaD receptor complex)	yes (24)	8	5	1
gi|7292118	CG17248-PB	n-synaptobrevin	plasma membrane	yes (25)	47.9167	5
gi|7294126	CG4899-PA	Photoreceptor dehydrogenase	membrane (Kyte and Doolittle)	yes (26)	22.3022	5
gi|7290915	CG2286-PA	NADH:ubiquinone reductase 75kD subunit precursor	mitochondrial respiratory chain complex I	no	8.61833	4	2
gi|7300560	CG4550-PA	Neither inactivation nor afterpotential E	plasma membrane (inaD receptor complex)	yes (27)	11.5281	4	1
gi|7294388	CG4994-PA	Mitochondrial phosphate carrier protein	lipid particle, mitochondrial inner memb, membrane, lipid particle	yes (28)	8.70787	4	2
gi|7303429	CG8604-PA	Amphiphysin	plasma membrane, cytoplasm	no	7.97342	4	5
gi|7833	CG18102	Dynamin	plasma membrane	no	4.53001	3	7
gi|47271230	CG3665	Fasciclin 2	plasma membrane, cytoplasm	yes (29)	5.69211	4	4
gi|7302996	CG8416-PB	Rho1	cytoplasm (cell cortex)	no	27.6042	4	2
gi|7302306	CG3283-PA	Succinate dehydrogenase B	mitochondrial respiratory chain complex II	no	12.4579	4	2
gi|8127	CG1242	Heat shock protein 83	lipid particle, cytoplasm, centrosome	no	7.53138	4	6
gi|8163739	CG9474	Synapse protein 24	cytoplasm (vesicle-)secretory granule	no	31.6038	4	2
gi|6013202	CG3988	Gamma-soluble NSF attachment protein	Golgi, ER, cytoplasm	no	16.8874	4	2
gi|24762461	CG2835-PC	G protein sα 60A	plasma membrane, heterotrimeric G-protein complex	no	15.445	4	4
gi|6782318	CG3694	G protein γ30A	plasma membrane (heterotrimeric G-protein complex)	no	77.7778	4	1
gi|7293593	CG12233-PB	Lethal (1) G0156	lipid particle, mitochondrial matrix	no	13.7931	3	2
gi|41019545	CG1065	Succinyl coenzyme A synthetase α subunit	mitochondrion	yes (30)	14.0244	4	1
gi|7291601	CG17280-PA	Levy	lipid particle, mitochondrial respiratory chain complex IV, microsome	no	34.8624	4	2
gi|24583867	CG6579-PA		membrane (Kyte and Doolittle)	yes (31)	36.2162	5
gi|24641679	CG32638-PA		membrane (Kyte and Doolittle)	yes (32)	30.6569	4
gi|30580507	CG8884	Synapse-associated protein 47kD	synapse	no	7.25953	4
gi|7291663	CG11303-PA	Transmembrane 4 superfamily	plasma membrane	yes (33)	8.04196	4	1
gi|7297135	CG11015-PA		lipid particle, mitochondrial respiratory chain complex IV	no	27.5	3	3
gi|7304088	CG2297-PA	Obp44a	unknown	no	20.2797	3	3
gi|7292924	CG11111-PB	retinal degeneration B	plasma membrane, intracellular	no	5.84	4	2
gi|7298751	CG1099-PA	Dynamin associated protein 160	plasma membrane (presynaptic memb)	yes (34)	4.46673	4	6
gi|7296504	CG7145-PA		mitochondrial matrix	no	7.49129	4	4
gi|8810	CG17369	Vacuolar H+-ATPase 55kD B subunit	plasma membrane (V-type ATPase, V0 domain)	no	7.55102	3	9
gi|881340	CG9258	Nervous system antigen 1	plasma membrane	yes (35)	6.47249	3	2
gi|34978339	CG31196	14-3-3 protein epsilon	nucleus, cytoplasm	no	19.4656	3	3
gi|7291816	CG4692-PB		lipid particle, mitochondrial proton-transporting ATP synthase complex, coupling factor F(o)	no	31.7757	3	3
gi|7290447	CG2934-PA	VhaAC39	plasma membrane (V-type ATPase, V0 domain)	no	11.7143	4
gi|7292440	CG15811-PA	Ras opposite	membrane, cytoplasm	no	4.1876	3	5
gi|7296719	CG1088-PA	Vacuolar H+-ATPase 26kD E subunit	plasma membrane (V-type ATPase, V0 domain)	no	14.6018	3	3
gi|161077652	CG34344-PC	Retinal degeneration A	membrane	yes (36)	4.00391	3	9
gi|46019969	CG6803	Myofilin	cytoplasm (A-band (sarcomere))	no	9.89011	3	4
gi|56404981	CG7708	High-affinity choline transporter 1	integral to membrane	yes (37)	8.14332	3	2
gi|7297522	CG4422-PA	GDP dissociation inhibitor	synaptic vesicle	no	10.3837	3	3
gi|60678203	CG34120		membrane (ATP-binding cassette (ABC) transporter complex)	yes (38)	2.61215	3	5
gi|74871832	CG32245	Band 7 protein	membrane	yes (39)	9.50495	3	5
gi|24643379	CG14235-PC		mitochondrial respiratory chain complex IV	no	41.5584	3	2
gi|9295510	CG15862	cAMP-dependent protein kinase R2	cytoplasm	no	8.48806	2	5
gi|28571173	CG17762-PC	Tomosyn	integral to membrane, synaptic vesicle	yes (40)	3.33333	3	3
gi|7294615	CG9762-PA	Lethal (3) neo18	mitochondrial respiratory chain complex I	yes (41)	17.7419	3	1
gi|7301553	CG5889-PA	Malate dehydrogenase (NADP-dependent oxaloacetate decarboxylating)	mitochondrion	no	7.6175	3	2
gi|85724874	CG33979-PB	Capulet	unknown	no	5.23627	3	3
gi|7300478	CG6030-PA	ATP synthase, subunit d	lipid particle, mitochondrial proton-transporting ATP synthase complex, coupling factor F(o)	no	21.3483	3	2
gi|24645604	CG3940-PA		unknown	no	17.1053	3	1
gi|73920742	CG1417	Sluggish-A	mitochondrial matrix	no	6.02056	3	4
gi|24642061	CG32593-PC	Flotillin 2	plasma membrane	no	10.4738	3	3
gi|34924873	CG32848	VAChT (Vesicular acetylcholine transporter)	integral to membrane	yes (42)	7.95848	3	1
gi|4105503	CG4123	Multiple inositol polyphosphate phosphatase 1	membrane (Kyte and Doolittle)	yes (43)	8.56531	3	2
gi|17945344	CG11001	FK506-binding protein 2	cytoplasm	no	21.0843	3	1
gi|25012931	CG32490	Complexin	membrane	no	20.2797	3	1
gi|7767570	CG10181	Multiple drug resistance 65	plasma membrane	yes (44)	2.53456	2	7
gi|24659386	CG30415-PB		unknown	no	56.0976	3
gi|28557669	CG6330		cytoplasm	yes (45)	7.33696	3	1
gi|7290603	CG42265-PA		membrane (Kyte and Doolittle)	yes (46)	6.99845	3
gi|7293712	CG7433-PA		mitochondrial matrix	no	4.93827	3
gi|7295470	CG4769-PA		lipid particle, mitochondrial respiratory chain complex III	yes (47)	15.9609	3	1
gi|7297508	CG3747-PA	Excitatory amino acid transporter 1	plasma membrane	yes (48)	9.1858	3	1
gi|7302495	CG7461-PA		lipid particle	no	6.71756	3	1
gi|7302893	CG5210-PA	Chitinase-like	Extracellular	no	7.9646	4
gi|73920223	CG10443	Leukocyte-antigen-related-like	plasma membrane	yes (49)	2.0207	3
gi|77403931	CG3127	Phosphoglycerate kinase	cytoplasm	no	8.91566	3
gi|24641539	CG42258-PD		unknown	no	37.2781	3	1
gi|51092023	CG2140-PB	Cyt-b5	membrane, microsome, lipid particle	yes (50)	15.6716	3	2
gi|7291724	CG4254-PA	Twinstar	cytoplasm (intracellular)	no	21.6216	3
gi|4972752	CG18617	Vha100-2	plasma membrane (V-type ATPase, V0 domain)	yes (51)	3.95683	3	3
gi|7294560	CG10620-PA	Transferrin 2	Extracellular region	yes (52)	5.12821	3	2
gi|7294780	CG7888-PA		membrane (Kyte and Doolittle)	yes (53)	6.92641	3	2
gi|7299809	CG9297-PA		unknown	no	5.05376	3
gi|161077675	CG34352-PA		membrane	no	0.948685	3	4
gi|24655647	CG17246-PC	Succinyl coenzyme A synthetase flavoprotein subunit	mitochondrial respiratory chain complex II	yes (54)	3.32829	2	6
gi|7292056	CG2248-PA	Rac1	cytoplasm (intracellular)	no	15.625	3
gi|7301823	CG7610-PB	ATP synthase-γ chain	lipid particle, mitochondrial proton-transporting ATP synthase complex, catalytic core F(1)	no	12.1212	3	1
gi|7304364	CG11081-PA	Plexin A	membrane, intracellular	yes (55)	1.43959	2	3
gi|23397467	CG10260-PB		membrane (Kyte and Doolittle)	yes (56)	1.14784	2	7
gi|7301734	CG1954-PA	Protein C kinase 98E	unknown	no	3.11231	2	2
gi|24650122	CG5028-PA		mitochondrial matrix	no	7.21393	2	1
gi|7292012	CG13907-PA		membrane (Kyte and Doolittle)	yes (57)	2.57353	2	5
gi|7302508	CG11949-PA	Coracle	plasma membrane, cytoskeleton	no	2.12014	2	10
gi|28316876	CG4260	Alpha-adaptin	plasma membrane	no	3.12891	2	3
gi|161076458	CG34146-PB	Bruchpilot	membrane, nucleus	no	0.744133	1	9	KLQDTDTFGRETR	1566.75	1	13	1
gi|7722	CG9012	Clathrin heavy chain	synaptic vesicle, lipid particle	no	2.02622	2	2
gi|4028652	CG1742	Microsomal glutathione S-transferase-like	lipid particle, microsome, mitochondrial outer membrane	yes (58)	7.89474	2	2
gi|7303826	CG12140-PA		lipid particle, mitochondrial inner membrane	no	3.31126	2	1
gi|8488	CG5502	60S ribosomal protein L4	lipid particle, ribosome	no	6.14251	2	7
gi|24762736	CG16932-PB	Eps-15	synaptic vesicle	no	3.24675	2	3
gi|7807	CG4379	cAMP-dependent protein kinase 1	plasma membrane	no	5.09915	2	6
gi|62471689	CG8732-PD	Lethal (2) 44DEa	lipid particle	yes (59)	2.92887	2	2
gi|78706832	CG7254-PB	Glycogen phosphorylase	unknown	no	2.72512	2	3
gi|76803826	CG7875	Transient receptor potential protein	plasma membrane	yes (60)	2.35294	1	7	DAPAPPTKPGDTKPAAPKPGESAKPEAAAK	2895.37	1	12	2
gi|111145307	CG1721	Phosphoglyceromutase	unknown	no	13.3333	2	2
gi|45553479	CG31140-PB		membrane (Kyte and Doolittle)	yes (61)	2.18009	2	3
gi|28316937	CG11958	Calnexin 99A	plasma membrane, ER	yes (62)	6.35155	2	3
gi|5901844	CG16857		membrane (Kyte and Doolittle)	yes (63)	1.11266	1	5	AFLNIQYK	996.536	1	12	3
gi|7299519	CG14724-PA	Cytochrome c oxidase subunit Va	lipid particle, mitochondrial inner membrane	no	16.7785	2	3
gi|27819851	CG13636		membrane (Kyte and Doolittle)	yes (64)	11.828	2	2
gi|7297382	CG7781-PA		membrane (Kyte and Doolittle)	yes (65)	6.12245	2	2
gi|7303222	CG8331-PA		membrane (Kyte and Doolittle)	yes (66)	14.0449	2	1
gi|7915	CG8280	Elongation factor 1α48D	lipid particle, cytoplasm	no	5.39957	2	3
gi|7300357	CG7998-PA		lipid particle, mitochondrial matrix	no	6.54762	2	1
gi|78706449	CG6963-PG	Gilgamesh	plasma membrane	no	7.35294	2	3
gi|7290857	CG1527-PA	Ribosomal protein S14b	ribosome	no	11.2583	2	1
gi|7303058	CG8186-PA	Vha36	plasma membrane (V-type ATPase, V0 domain)	no	9.34959	2	2
gi|45550690	CG1090-PB		integral to membrane	yes (67)	6.07477	2	1
gi|7296215	CG4574-PB	Phospholipase C at 21C	unknown	no	2.3628	2	2
gi|7303816	CG2331-PA	Transitional endoplasmic reticulum ATPase TER94	lipid particle, ER	no	3.24594	2	2
gi|78706848	CG17291-PA	Protein phosphatase 2A at 29B	cytoplasm (intracellular)	no	3.38409	2	1
gi|160715156	CG40625-PA		membrane (Kyte and Doolittle)	yes (68)	9.08194	2	2
gi|7290454	CG5014-PB	Vap-33-1	lipid particle, synaptic vesicle	yes (69)	4.46097	2	1
gi|32172424	CG1560	Myospheroid	plasma membrane (integrin complex)	yes (70)	3.30969	2	1
gi|7294533	CG10960-PB		integral to membrane	yes (71)	6.30798	2	1
gi|77403907	CG7050	Neurexin 1	plasma membrane	yes (72)	1.41304	2	1
gi|24639048	CG14622-PA	Dishevelled Associated Activator of Morphogenesis	unknown	no	3.2316	2	1
gi|25012528	CG11901	Ef1γ	lipid particle, cytoplasm	no	8.26087	2	2
gi|7301882	CG7920-PA		lipid particle	no	7.96646	2	2
gi|24584958	CG5803-PA	Fasciclin 3	plasma membrane	yes (73)	4.72441	2
gi|24655079	CG5226-PA		plasma membrane	yes (74)	4	2	1
gi|27820101	CG3269	Rab2	cytoplasm (intracellular)	no	11.2676	2
gi|28573018	CG9796-PA		membrane (Kyte and Doolittle)	yes (75)	11.2	2	1
gi|41058170	CG6827	Neurexin IV	plasma membrane	yes (76)	1.86916	2
gi|54650560	CG8048	Vacuolar H+ ATPase 44kD C subunit	plasma membrane (V-type ATPase, V0 domain)	no	3.22967	2
gi|60677949	CG1084	Contactin	plasma membrane (septate junction)	yes (77)	1.94245	2
gi|62862658	CG40002-PA		unknown	no	22.3404	2
gi|62900602	CG16935		mitochondrion	no	11.7647	2	1
gi|68067447	CG17654	Enolase	lipid particle	no	4.4	2
gi|7291832	CG3683-PC		mitochondrial respiratory chain complex I	no	26.8571	2
gi|7293367	CG5703-PA		mitochondrial respiratory chain complex I	no	14.4628	2
gi|7294489	CG11051-PA	Neuropeptide-like precursor 2	Extracellular	no	29.0698	2
gi|7295655	CG12787-PA	Hoepel1	integral to membrane	yes (78)	4.23412	2
gi|7296533	CG6395-PA	Cysteine string protein 3	plasma membrane	yes (79)	16.5919	2
gi|7296954	CG10833-PA	Cyp28d1	membrane, microsome	no	4.78088	2
gi|7298248	CG13240-PA	Lethal (2) 35Di	mitochondrial respiratory chain complex I	no	9.58084	2
gi|7299757	CG9813-PB		membrane(proton-transporting two-sector ATPase complex, catalytic domain)	no	5.57554	2
gi|7301393	CG6120-PA	Tetraspanin 96F	integral to membrane	yes (80)	10.0746	2
gi|7302003	CG1715-PA	Lethal (3) 03670	unknown	no	21.5247	2	1
gi|7302707	CG5036-PA		unknown	no	5.90406	2
gi|7303046	CG8210-PA	Vacuolar H+ ATPase 14kD subunit	plasma membrane (V-type ATPase, V0 domain)	no	15.3226	2
gi|7304188	CG1358-PA		membrane (Kyte and Doolittle)	yes (81)	4.56432	2
gi|730537	CG6510	60S ribosomal protein L18a	ribosome	no	14.1243	2
gi|73621361	CG32498	Dunce	membrane (Kyte and Doolittle)	yes (82)	4.65116	2
gi|8111	CG4463	Heat shock protein 23	unknown	no	20.4301	2
gi|8248425	CG4636	SCAR	unknown	no	2.93638	2
gi|8647	CG11793	Cu-Zn superoxide dismutase	cytoplasm	no	20.2614	2
gi|46409160	CG11661	Neural conserved at 73EF	mitochondrial oxoglutarate dehydrogenase complex	no	1.3766	1	4	SPFSEMSEGSEFQR	1617.68	1	13	4
gi|7290874	CG2254-PA		lipid particle	yes (83)	6.875	2	1
gi|7303207	CG8542-PA	Heat shock protein cognate 5	lipid particle, mitchondrion	no	3.79009	2	2
gi|23171448	CG6126-PA		membrane	yes (84)	3.78378	1	2	QNSVYPDDPEQMVPLKNIESK	2431.17	1	12	5
gi|7301648	CG5520-PA	Glycoprotein 93	lipid particle	no	3.68488	2	1
gi|7290869	CG2233-PA		unknown	no	5.07246	2	1
gi|7303987	CG8261-PA	G protein γ 1	plasma membrane (heterotrimeric G-protein complex)	no	27.1429	1	3	YITEHEQEDYLLTGFTSQK	2302.08	1	24	6
gi|7291403	CG3413-PD	Windpipe	plasma membrane	yes (85)	4.87445	2	1
gi|62484397	CG2381-PE	Syt7	membrane (synaptic vesicle)	no	8.89423	2	1
gi|7295936	CG3210-PA	Dynamin related protein 1	cytoskeleton (microtubule associated)	yes (86)	3.80952	2
gi|7299548	CG3359-PB	Midline fasciclin	plasma membrane	no	3.55392	2	1
gi|161078090	CG17816-PG		unknown	no	4.19501	1	5	TTGPDVEEGALLPSPTR	1739.86	1	11	7
gi|45553437	CG5670-PG	Sodium pump alpha subunit	plasma membrane, nucleus	yes (87)	52.3952	1	3	DPYRDNLVNRR	1417.7	1	12	8
gi|7299435	CG5214-PA		lipid particle, mitochondrial oxoglutarate dehydrogenase complex	no	6.41026	1	3	AAPAPAAAPKPAPPPPAAGAPKPPPPPPPK	2723.58	1	13	9
gi|7686	CG9429	Calreticulin	ER lumen, lipid particle	no	2.46305	1	2	MKEAQDEVQR	1233.65	1	13	10
gi|7298308	CG4559-PA	Imaginal disc growth factor 3	Extracellular	no	7.48299	2
gi|51338816	CG15792	Zipper	cytoskeleton	no	1.84735	2	2
gi|78706754	CG6783-PB		unknown	no	18.4615	1	2	YKLDKSENFDEYMKELGVGLVTRK	2862.18	1	14	11
gi|7301355	CG4685-PA		mitochondrion	no	7.07269	2	1
gi|7300799	CG6439-PA		mitochondrion	no	6.21622	2	2
gi|295756	CG13279	Cytochrome b5-related	lipid particle, mitochondrion	yes (88)	7.24638	1	3	GTDITEAFEAHHLTTAPEK	2068	1	12	12
gi|21358627	CG3360-PA	Cyp313a1	membrane, microsome, ribosome	no	4.6748	1	3	TDSDPESNIVINR	1459.7	1	13	13
gi|24582192	CG11567-PB	Cytochrome P450 reductase	lipid particle, ER	no	6.54545	1	4	NKQPQGSEEVKVPVFIR	1955.08	1	12	14
gi|7289861	CG17947-PA	alpha Catenin	plasma membrane	no	4.58015	1	3	KVQNPIHALSEFQSPADAV	2051.01	1	12	15
gi|7296536	CG5837-PA	HEM-protein	plasma membrane, cytoplasm	yes (89)	2.13144	1	1	LAEEFIPHQR	1239.63	1	11	16
gi|7294943	CG3922-PB	Ribosomal protein S17	lipid particle, ribosome	no	10.687	1	2	GLQLTQPNTNNFGR	1559.76	1	11	17
gi|28317033	CG6703	Calcium/calmodulin-dependent protein kinase	membrane	no	1.44058	1	5	THLADTVEELKR	1411.75	1	14	18
gi|45553057	CG18815-PB		unknown	no	8.55615	2
gi|85726415	CG14274-PA		membrane (Kyte and Doolittle)	yes (90)	16.2037	1	1	FCQLDTGDSDACEILR	1899.85	1	13	19
gi|7298842	CG2520-PA	Like-AP180	synaptic vesicle, clathrin coat	no	1.92308	1	2	MDRVGEFLK	1094.56	1	11	20
gi|90855663	CG2165-RC		plasma membrane	yes (91)	21.49	1	1	NLTGENDGRSQIK	1431.77	1	12	21
gi|7293142	CG9032-PA	Stunted	mitochondrial proton-transporting ATP synthase complex, catalytic core F(1)	no	29.5082	1	3	DASHVKFTPWANGKPAQR	2011.02	1	13	22
gi|7302882	CG8905-PA	Manganese superoxide dismutase	mitochondrial matrix	no	3.22581	1	1	AIESQWK	861.453	1	11	23
gi|116007958	CG32464-PP	l(3)82Fd	membrane (Kyte and Doolittle)	yes (92)	1.21766	1	2	SVDHGLAAPFDLDSLR	1712.84	1	14	24
gi|28574881	CG9674-PD		unknown	no	0.520341	1	6	AQDNPWPQWPK	1366.66	1	10	25
gi|116875733	CG30164	Prominin	integral to membrane	yes (93)	1.03189	1	3	SIFSNFPQQVK	1294.68	1	10	26
gi|68565081	CG11064	Retinoid- and fatty acid-binding glycoprotein	lipid particle, endocytic vesicle, extracellular	no	0.477469	1	8	VSHDTTVVYELGNKPK	1786.86	1	15	27
gi|7303053	CG8200-PB	Flotillin-1	plasma membrane(caveolar)	no	2.7907	1	2	AFVWPVGQQVQR	1414.76	1	17	28
gi|24639032	CG3638-PD	Protein tweety-2	membrane (Kyte and Doolittle)	yes (94)	0.925926	1	2	SPYVDFLNCGTPR	1525.71	1	13	29
gi|17945679	CG9603		mitochondrial respiratory chain complex IV	no	17.5258	1	2	SAAVPKDQIEKGYFEIR	1950.98	1	7	30
gi|7300469	CG6008-PA	NP15.6	unknown	no	14.6667	1	1	KDETITAPTSLTTEDFANPSPK	2363.16	1	11	31
gi|73920745	CG10975	Protein tyrosine phosphatase 69D	plasma membrane	yes (95)	0.683995	1	2	NLPYMFDKLK	1268.64	1	12	32
gi|51704243	CG4634	Nucleosome remodeling factor - 38kD	nucleus, cytoplasm	no	3.25444	1	1	ALYETVEKGAK	1250.67	1	14	33
gi|7303926	CG8024-PB	Lightoid	unknown	no	1.6035	1	1	YVHQFFSQNYR	1488.69	1	13	34
gi|85857428	CG33129		lipid particle	yes (96)	5.06329	1	1	NAALEYYNQFHK	1497.71	1	19	35
gi|85700964	CG10233	Retinophilin	unknown	no	3.53535	1	3	SQCEHPY	920.4	1	10	36
gi|7298421	CG5711-PA	Arrestin 1	membrane fraction, cytoplasm	yes (97)	4.12088	1	1	ASDESQPCGVQYFVK	1714.77	1	18	37
gi|7297923	CG6601-PA	Rab6	unknown	no	5.28846	1	2	LQLWDTAGQER	1316.67	1	11	38
gi|24648516	CG31195-PA		membrane (Kyte and Doolittle)	yes (98)	1.8315	1	1	DAFDEIKR	993.505	1	9	39
gi|78709078	CG7217-PA		nucleus, cytoplasm, mitochondrion	no	8.42105	1	1	VIIFGVPGAFTPGCSK	1649.85	1	11	40
gi|33112444	CG10844	Ryanodine receptor 44F	ER, integral to membrane	yes (99)	0.234055	1	5	KMPEYDVIEFAR	1497.73	1	11	41
gi|7297072	CG9159-PA	Kruppel homolog 2	integral to membrane	yes (100)	6.88406	1	3	SSQQQEQPQQSQSQNVPAK	2127.09	1	13	42
gi|7293455	CG6186-PA	Transferrin 1	Extracellular	no	2.80811	1	2	KADVLATEPEDMYIAYHR	2122.01	1	15	43
gi|8484	CG4897	Ribosomal protein L7	ribosome	no	7.94979	1	5	ANHYVNGGDFGNREDQINR	2175.98	1	17	44
gi|25013052	CG32368		unknown	no	15.9091	1	1	DPARAKMIEEHIEK	1698.86	1	12	45
gi|45825129	CG2171	Triose phosphate isomerase	unknown	no	2.58621	1	2	KFCVGGNWK	1095.46	1	7	46
gi|51316120	CG34387	Futsch	cytoskeleton (microtubule associated)	no	0.351072	1	5	ESHTDTPESSPKPTSPFPR	2097	1	11	47
gi|73853346	CG32017		unknown	no	4.52261	1	3	IGNSPYNNKEFQTNKELK	2123.14	1	14	48
gi|201066275	CG2979	Yolk protein 2	lipid particle	no	3.48584	1	3	ITALDPTKIYGKPEER	1830.99	1	11	49
gi|62484475	CG3985-PD	Synapsin	terminal button (synapse)	no	1.92123	1	4	MQNVCRPSMAQTGPGKLPSR	2215.1	1	11	50
gi|7292470	CG1268-PA		plasma membrane (V-type ATPase, V0 domain)	yes (101)	9.41176	1	2	DVVAMIGR	860.468	1	12	51
gi|62484538	CG12345-PB	Choline acetyltransferase	unknown	no	1.54062	1	2	GFTGATPTVHR	1143.61	1	15	52
gi|54650746	CG8036		lipid particle	no	2.07668	1	1	KIDSDLEGHPTPR	1464.68	1	7	53
gi|944924	CG17759	G protein alpha49B	plasma membrane (heterotrimeric G-protein complex)	no	17.5637	1	1	VAQPAYLPTEQDILR	1713.89	1	14	54
gi|7290843	CG18624-PA		mitochondrial respiratory chain complex I	no	30.3571	1	1	SALYGRPAGSEGKAPSW	1733.86	1	13	55
gi|729733	CG17950	High mobility group protein D	nucleus	no	24.1071	1	1	AKDDYDRAVKEFEANGGSSAANGGGAK	2685.25	1	11	56
gi|24585263	CG10132-PA		unknown	no	1.17561	1	5	YIRDSTAQPLVVSGAR	1732.95	1	8	57
gi|24662337	CG6409-PA		ER	no	3.88889	1	1	AIESLAGGKAPEQR	1426.79	1	10	58
gi|7300703	CG5771-PA	Rab11	terminal button (synapse), lipid particle, endosome, trans-Golgi network transport vesicle	no	6.07477	1	2	AQIWDTAGQERYR	1593.78	1	11	59
gi|40714549	CG12473	Stoned B	plasma membrane, endocytic vesicle, clathrin adaptor complex	no	1.74326	1	3	FAQYAIAGDYEGVKEFGSDLKK	2436.18	1	15	60
gi|24639550	CG2849-PB	Ras-related protein	cytoplasm (intracellular)	no	7.1066	1	1	AQQWAVPYVETSAK	1577.8	1	11	61
gi|7293168	CG9172-PA		mitochondrial respiratory chain complex I	no	4.0724	1	1	KGYSPFGTK	984.478	1	8	62
gi|7299191	CG9375-PA	Ras1	plasma membrane	no	7.40741	1	2	SFEDIGTYREQIKR	1741.76	1	8	63
gi|24652789	CG30035-PA		integral to membrane	yes (102)	1.63361	1	3	MSSVANIKPLSFNM	1538.76	1	14	64
gi|7294479	CG10724-PA	Flare	unknown	no	3.125	1	1	AQPQPPAYENKNIYATLPR	2213.16	1	11	65
gi|7302105	CG2098-PA	Ferrochelatase	mitochondrial inner membrane	no	2.08333	1	2	LGPWIAQR	940.537	1	11	66
gi|161076367	CG2093-PA		membrane (Kyte and Doolittle)	yes (103)	0.240891	1	4	NFHEGLAR	943.478	1	12	67
gi|78214285	CG14509		membrane (Kyte and Doolittle)	yes (104)	1.96464	1	2	DSKLLHGQER	1182.62	1	14	68
gi|24648572	CG31191-PA		cytoplasm (intracellular)	no	3.52941	1	1	YTMLKDMIK	1142.58	1	12	69
gi|7295848	CG3523-PA		lipid particle	no	0.533224	1	4	FAEEVITAEPAQR	1460.75	1	8	70
gi|7648816	CG4464	Ribosomal protein S19	ribosome	no	8.33333	1	1	DAAKQTGPIVISK	1327.77	1	20	71
gi|78706950	CG7100-PI	N-cadherin	plasma membrane	yes (105)	0.451613	1	6	ASSGIEGNPTVFYR	1497.73	1	13	72
gi|7293150	CG9066-PA	Membrane steroid binding protein	plasma membrane	yes (106)	5.64516	1	1	FYGPGGPYATFAGR	1460.7	1	15	73
gi|92109790	CG9261	Nervana 2	plasma membrane	yes (107)	31.677	1	2	SKPVPMSPSFVDEDLHNLRKPKPFK	2935.26	1	12	74
gi|7292698	CG4147-PA	Heat shock protein cognate 3	lipid particle, ER	no	5.18293	1	3	VTHAVVTVPAYFNDAQR	1887.95	1	14	75
gi|994753	CG5779	Black cells	unknown	no	2.17391	1	2	DARQEASVIGESGAR	1545.77	1	13	76
gi|161078546	CG34355-PA		membrane (Kyte and Doolittle)	yes (108)	2.46377	1	2	YHPFYITDSPEGGLGQK	1908.86	1	7	77
gi|28574063	CG13388-PD	A kinase anchor protein 200	lipid particle	no	2.74791	1	1	SAAVAEGGDAVAETAKGEEGSPK	2131	1	21	78
gi|45550723	CG31352-PA		unknown	no	1.36476	1	1	TPSASKEPLYK	1220.68	1	17	79
gi|28317158	CG8996	Walrus	lipid particle, mitochondria	no	5.58824	1	1	AAVDAGFVPNDLQIGQTGK	1901	1	11	80
gi|7293014	CG9512-PA		membrane (Kyte and Doolittle)	yes (109)	3.37079	1	1	MGPSTDPTAVVDPQLRVHGAK	2176.13	1	11	81
gi|8896016	CG3504	Inactivation no afterpotential D	plasma membrane (inaD receptor complex)	no	2.67062	1	3	HSNYADEDDEDTRDMTGR	2126.87	1	11	82
gi|7300860	CG7057-PA	AP-50	synaptic vesicle	no	2.0595	1	3	TFITQQGIK	1035.57	1	13	83
gi|24659853	CG32387-PA		membrane (Kyte and Doolittle)	yes (110)	0.79096	1	1	SGEYEEVRERPFTK	1726.83	1	12	84
gi|33589406	CG4467		membrane (Kyte and Doolittle)	yes (111)	1.01103	1	3	RAPSYTFYAPR	1328.64	1	8	85
gi|4574736	CG10382	Wrapper	plasma membrane (extrinsic to)	yes (112)	3	1	1	ELDFNNDLENSQKFK	1840.85	1	17	86
gi|54650756	CG5355		unknown	no	2.51323	1	1	KDESVAEDFHGTQIKDVYR	2237.08	1	17	87
gi|7293979	CG7580-PA		lipid particle, mitochondrial respiratory chain complex III	no	10.1124	1	1	GQHFGNLAK	971.506	1	14	88
gi|7298728	CG9338-PA		membrane (Kyte and Doolittle)	yes (113)	7.48299	1	1	SCYFGNIADTK	1275.56	1	13	89
gi|45645191	CG18405	Semaphorin-1A	plasma membrane	yes (114)	1.41176	1	2	GKDEEACQNYIR	1482.71	1	16	90
gi|7297383	CG14275-PA		unknown	no	10.1351	1	1	TVINFEQNDERRIER	1918.96	1	11	91
gi|78707176	CG1865-PB	Serine protease inhibitor 43Ab	unknown	no	2.54453	1	2	SGSYQQALTR	1110.56	1	13	92
gi|24658811	CG12781-PB	Nahoda	membrane (Kyte and Doolittle)	yes (115)	0.898876	1	3	GVTQINFFEKEK	1439.75	1	16	93
gi|24580788	CG4577-PA		unknown	no	3.82022	1	1	SSPEIVPASFSNAPSAR	1716.84	1	9	94
gi|7294310	CG6988-PA	Protein disulfide isomerase	lipid particle, ER	no	3.22581	1	1	AAQQLAEKESPIKLAK	1724.94	1	19	95
gi|74865931	CG8399		integral to membrane	yes (116)	1.39104	1	1	DAVTNVQGR	959.509	1	12	96
gi|710417	CG8203	Cyclin-dependent kinase 5	nucleus	no	6.80272	1	2	ISAEAAMQHPYFTDSSSSGH	2122.91	1	13	97
gi|7293981	CG7603-PA		unknown	no	19.6721	1	1	VKDTFQDFAQSPAIAGGAESSPPK	2448.2	1	18	98
gi|7296323	CG6020-PA		mitochondrial respiratory chain complex I	no	4.32692	1	1	SGTQMILPYRGDDSDVIR	2022.99	1	11	99
gi|7297791	CG6105-PA	Lethal (2) 06225	lipid particle, mitochondrial proton-transporting ATP synthase complex, coupling factor F(o)	no	15.1515	1	1	VELTPPTPADIPAIR	1589.87	1	8	100
gi|85724748	CG17471-PA		unknown	no	4.70297	1	1	YGSNVDGISTCDPEQYAKR	2159.95	1	10	101
gi|7303012	CG8322-PA	ATP citrate lyase	lipid particle, cytoplasm	no	1.84162	1	1	VVPKEEVPPPTVPMDYSWAR	2297.17	1	12	102
gi|47117880	CG6455		mitochondrial inner membrane	yes (117)	1.30797	1	2	GVYPEDALRER	1304.65	1	8	103
gi|45553375	CG4898-PL	Tropomyosin 1	cytoplasm	no	5.28169	1	2	LIAEEADKKYEEVAR	1763.9	1	12	104
gi|7303306	CG6050-PA	Elongation factor Tu mitochondrial	mitochondria	no	2.86299	1	2	KYNEIDNAPEEKAR	1676.83	1	10	105
gi|78706750	CG6782-PA		lipid particle, mitochondrial envelope, mitochondrial inner membrane	yes (118)	2.52366	1	1	FGAFEFLK	958.49	1	12	106
gi|24656228	CG12187-PA		unknown	no	3.57698	1	2	SAYDVFAPGLTQGGATPATQLQR	2349.19	1	14	107
gi|24661475	CG32039-PA		unknown	no	15.8537	1	1	AEEMQRREEEAAR	1604.75	1	13	108
gi|40882587	CG6084		unknown	no	5.14286	1	1	AGDPVILEEAKIKEIAAK	1895.03	1	17	109
gi|74867920	CG1976	Rho GTPase-activating protein 100F	cytoplasm (intracellular)	no	0.867679	1	3	MSTGTGNVGLAQQHAR	1627.83	1	11	110
gi|45550786	CG16791-PA		unknown	no	1.80505	1	1	LAQSGDATCNGLDSAEVGSR	2007.9	1	11	111
gi|557084	CG1651	Ankyrin	plasma membrane	yes (119)	1.54939	1	2	LLLQHDPNADIVSK	1562.84	1	11	112
gi|7298049	CG9306-PA		mitochondrial respiratory chain complex I	no	6.25	1	2	AQYPEYFAK	1116.58	1	11	113
gi|7301693	CG9990-PA		plasma membrane	yes (120)	1.73267	1	2	TYYEDLDDAKEAVR	1687.77	1	13	114
gi|74871594	CG5627	Rab3-GEF	integral to membrane,synaptic vesicle	yes (121)	0.481928	1	1	ASQFLNQFAR	1181.61	1	11	115
gi|841262	CG4609	Failed axon connections	unknown	no	3.11005	1	1	SEAPPAQKFNVHK	1452.77	1	20	116
gi|7300672	CG10830-PA		plasma membrane	no	6.14035	1	2	GSFQFGKDGLADVK	1468.74	1	9	117
gi|7302754	CG14482-PA		mitochondrial respiratory chain complex III	no	17.5439	1	1	HAEIASSFIR	1130.49	1	7	118
gi|8840	CG2985	Yolk protein 1	lipid particle	no	6.15034	1	1	NAPAQKQSSYHGVHQAWNTNQDSKDYQ	3102.4	1	11	119
gi|9501917	CG1448	Innexin 3	plasma membrane (gap junction)	yes (122)	5.06329	1	2	ISHPIYPPVETFGGGKETET	2158.93	1	9	120
gi|24645646	CG3996-PA		cytoplasm (intracellular)	no	0.578592	1	1	FRDEDEDEDQFEEAPRPK	2251.96	1	15	121
gi|24653164	CG8772-PC	No extended memory	mitochondria	no	1.97568	1	1	VVHSYVGQEPSGR	1414.76	1	16	122
gi|25012987	CG32032		membrane (Kyte and Doolittle)	yes (123)	3.53698	1	1	GYGYGNQDYNR	1306.58	1	12	123
gi|28380884	CG12013	PHGPx	cytoplasm,mitochondria	no	5.04202	1	2	FLVNKEGVPINR	1385.78	1	11	124
gi|28573864	CG8889-PB		membrane (Kyte and Doolittle)	yes (124)	6.44258	1	2	VHVPGDNDIGGENGDYISNSNQR	2457.09	1	11	125
gi|45774381	CG9339-PH		cytoplasm (intracellular)	no	2.26876	1	2	SYTEIQQLLQQGK	1535.8	1	12	126
gi|5052532	CG9075	Eukaryotic initiation factor-4a	nucleus, cytoplasm	no	3.97022	1	2	GIYGYGFEKPSAIQQR	1813.92	1	12	127
gi|7291447	CG2852-PA		lipid particle	no	10.2439	1	1	IIKDFMIQGGDFTKGDGTGGR	2213.09	1	13	128
gi|7292402	CG10849-PA	Sc2	integral to membrane, cytoplasm	yes (125)	4.63576	1	1	VKVPSGATPIGDLR	1409.8	1	12	129
gi|7292862	CG1633-PB	Thioredoxin peroxidase 1	cytoplasm	no	8.76289	1	2	TMVADPTKSKEYFETTS	1934.89	1	13	130
gi|7295801	CG8844-PA	Pdsw	mitochondrial respiratory chain complex I	no	10.6918	1	2	ESIVEPNQQKQNWYHQR	2184.09	1	11	131
gi|7296023	CG4233-PA	Glutamate oxaloacetate transaminase 2	lipid particle, mitochondria	no	4.00943	1	1	TFEADGHDFCLAQSFAK	1943.85	1	13	132
gi|7298307	CG4475-PA	Imaginal disc growth factor 2	Extracellular region	no	3.40909	1	1	ASNLVCYYDSSSYTR	1785.81	1	6	133
gi|7300071	CG4225-PA		integral to membrane, mitochondrial inner membrane, ABC transporter complex	yes (126)	2.30947	1	1	LDNDTANESQGNVQTGSAFR	2123.93	1	15	134
gi|7301299	CG10423-PA	Ribosomal protein S27	lipid particle, ribosome	yes (127)	15.4762	1	1	LVQHPNSYFMDVK	1577.77	1	12	135
gi|73920219	CG10691	Lethal (2) 37Cc	lipid particle, membrane, mitochondria	no	3.62319	1	1	FVVEKAEQQK	1205.63	1	13	136
gi|77415712	CG11390	Ejaculatory bulb protein 3	Extracellular region	no	10.3175	1	1	CLVDNGKCTPEGR	1505.74	1	7	137
gi|78214248	CG3380	Organic anion transporting polypeptide 58Dc	integral to membrane	yes (128)	2.02788	1	2	IVQHEEEANNEKNTEI	1896.97	1	13	138
gi|116008402	CG18208-PA		integral to membrane	yes (129)	2.00286	1		KTNNEQVTSFTTAK	1568.8	1	22	139
gi|116008557	CG17839-PB		membrane (Kyte and Doolittle)	yes (130)	0.905797	1		SANGNVAFENPTYTR	1641.73	1	11	140
gi|124248352	CG32234		membrane (Kyte and Doolittle)	yes (131)	6.32184	1	1	NGDIASRIEEEEEEEDEAPAQK	2488.08	1	11	141
gi|161077626	CG32717-PG	Stardust	plasma membrane	no	0.693069	1		EGEVPGVDYHFITR	1618.79	1	11	142
gi|21358031	CG11306-PA		unknown	no	2.52632	1		FSEQEFEKNFLR	1573.74	1	12	143
gi|24582467	CG4675-PB	Na[+]-driven anion exchanger 1	plasma membrane	yes (132)	1.72884	1		TGGEDFTQQFTENDFEGHR	2214.93	1	15	144
gi|24640179	CG4094-PB	Lethal (1) G0255	cytoplasm,mitochondria	no	2.78373	1		SQINFPIGGATER	1389.68	1	14	145
gi|24649622	CG6356-PA		membrane (Kyte and Doolittle)	yes (133)	2.2807	1		SLEPEEGFSFGQK	1454.65	1	6	146
gi|25012513	CG9834	Endophilin B	cytoplasm	no	3.43915	1	1	FLDGEMKTIGKER	1523.76	1	14	147
gi|25012545	CG1250	Sec23	Golgi, ER	no	3.62225	1		GAAPGPQQQQHLPGQPAGAAAPVPPAHR	2706.41	1	11	148
gi|28573410	CG33138-PA		unknown	no	1.60584	1		SNFIEVYTPSR	1312.65	1	11	149
gi|28574697	CG15630-PA		unknown	no	4.22222	1		TTRLEQGEKPPSPANFQLR	2169.13	1	11	150
gi|4378008	CG7434	Ribosomal protein L22	lipid particle, ribosome	no	8.33333	1		AAAPAAAAPAPAAAAPAVAKPAPKPK	2247.31	1	18	151
gi|45549584	CG6867-PA		membrane (Kyte and Doolittle)	yes (134)	1.26449	1		DGKDGLHGKDGK	1226.57	1	11	152
gi|45551165	CG2727-PB	Epithelial membrane protein	plasma membrane, lysosome	yes (135)	1.81488	1		YGIIDNFNGR	1168.58	1	15	153
gi|45553439	CG5670-PF	Sodium pump alpha subunit	plasma membrane, nucleus	yes (136)	52.0958	1		NPFQDKLVNER	1359.68	1	19	154
gi|552138	CG4843	Tropomyosin 2	cytoplasm	no	5.83658	1		MLAEDADTKSDEVSR	1666.77	1	15	155
gi|62471695	CG17870-PJ	14-3-3zeta	nucleus	no	5.75916	11	3
gi|7290254	CG4199-PA		cytoplasm	yes (137)	7.76699	1		CTHYGAPLQTGALGLGR	1771.88	1	12	156
gi|7291015	CG9022-PA	Oligosaccharyl transferase 48 kDa subunit	lipid particle, ER membrane	yes (138)	3.37838	1	1	QADAAPLLYR	1117.62	1	10	157
gi|7293032	CG9057-PA	Lipid storage droplet-2	lipid particle	no	1.59272	1		SKVIDVVQPHLER	1519.85	1	11	158
gi|7293278	CG9634-PA		membrane (Kyte and Doolittle)	yes (139)	2.44755	1		EADLFADDIFHYER	1740.78	1	11	159
gi|7293861	CG3979-PA	I'm not dead yet	plasma membrane	yes (140)	6.29371	1		INHEPQYQIVGGNK	1596.81	1	16	160
gi|7294125	CG4893-PA		unknown	no	4.2471	1		NVVDGSGYVSGYQHKDTYDNAH	2426.04	1	18	161
gi|7294903	CG8329-PA		unknown	no	5.07812	1	1	VSDHLDWIREK	1397.69	1	14	162
gi|7295074	CG6822-PA	Ergic53	membrane	yes (141)	3.125	1	1	NAGQALPPPAAGGVPQQQLPVGAVSR	2480.32	1	15	163
gi|7295158	CG7962-PA	CDP diglyceride synthetase	plasma membrane, ER, nuclear envelope	yes (142)	3.24544	1		KGEDEPLEDTAISGSDAANKR	2203.08	1	13	164
gi|7295846	CG8822-PA	Protein phosphatase D6	unknown	no	1.59046	1		AHQVVEDGYEFFAKR	1795.89	1	14	165
gi|7297534	CG4389-PA		lipid particle	yes (143)	18.1818	1		GIFLYDGQK	1040.55	1	10	166
gi|7298528	CG10470-PA		unknown	no	6.59341	1		QGVGLFGPAPGQFK	1402.75	1	12	167
gi|7298641	CG10664-PA		lipid particle, mitochondrial respiratory chain complex IV	yes (144)	8.78378	1	1	FREPTNEINALR	1459.63	1	12	168
gi|7298801	CG1112-PA	Alpha-Esterase-7	lipid particle, cytoplasm	no	22.3404	1		FKAPQRPIPWER	1524.72	1	10	169
gi|7299171	CG9354-PA	Ribosomal protein L34a	ribosome	no	5.24934	1		LVYQYVK	912.504	1	10	170
gi|7299735	CG11686-PA		unknown	no	14.8148	1		AMLEGKQAF	994.53	1	13	171
gi|7299873	CG3321-PB		lipid particle, mitochondrial proton-transporting ATP synthase complex, coupling factor F(o)	no	6.69856	1		ALAELSKPTPKH	1291.67	1	16	172
gi|7299984	CG4307-PA	Oligomycin sensitivity-conferring protein	lipid particle, mitochondrial proton-transporting ATP synthase, central stalk	no	12.5	1		VMATALKEASEKLR	1546.87	1	14	173
gi|7300661	CG15693-PA	40S ribosomal protein S20	lipid particle, ribosome	no	2.40296	1		DIEKPHVGDSASVHR	1646.83	1	15	174
gi|7301186	CG6668-PA	Atlastin	membrane (Kyte and Doolittle)	yes (145)	9.85222	1		LALADTGKKPFQR	1444.81	1	12	175
gi|7301302	CG11857-PA		integral to membrane	yes (146)	2.11765	1	1	YQRVNDLAGSGPGSVAGNSK	1976.99	1	13	176
gi|7301322	CG10550-PB		unknown	no	5.64103	1		TFINPYYAK	1116.57	1	12	177
gi|7301609	CG5588-PA	Mig-2-like	cytoplasm (intracellular)	no	3.47003	1		GLKPVFEEAVR	1244.7	1	17	178
gi|7301797	CG1907-PA		lipid particle, mitochondrial inner membrane	no	3.36538	1		NYTNVANALAR	1206.61	1	13	179
gi|7302989	CG8430-PA	Glutamate oxaloacetate transaminase 1	mitochondria	no	14	1		AFGVQTISGTGALR	1377.73	1	10	180
gi|7303165	CG10130-PA	Sec61beta	ER membrane (rough er)	yes (147)	6.16967	1	1	SRAPGGAGTGGMWR	1360.64	1	11	181
gi|7303250	CG13349-PA		nucleus, cytoplasm	no	9.80392	1		SSSNVNSQVGEGAGSSVDADAPGR	2248.01	1	18	182
gi|7303630	CG13220-PA		membrane (Kyte and Doolittle)	yes (148)	4.56432	1	1	VGTDYIQDVDKLQKN	1735.89	1	12	183
gi|7303910	CG1975-PA	DNA fragmentation factor-related protein 2	cytoplasm (intracellular)	no	2.68817	1		KGLSAQSSLDNKSVSSQSSQPR	2291.13	1	12	184
gi|7303982	CG8251-PA	Phosphoglucose isomerase	lipid particle, cytoplasm	no	1.60428	1		DAMFSGQHINITENR	1732.81	1	12	185
gi|7304213	CG11140-PA	Aldehyde dehydrogenase type III	lipid particle	yes (149)	3.94737	1		VINANNFQR	1075.58	1	13	186
gi|7304277	CG10106-PA	Tetraspanin 42Ee	integral to membrane	yes (150)	5.29248	1		GGVFDTIQK	964.566	1	14	187
gi|73920221	CG12369	Lachesin	plasma membrane (septate junction)	yes (151)	0.76864	1		ENNAILPTDSATYVGNTLR	2049.03	1	21	188
gi|73920746	CG11516	Protein tyrosine phosphatase 99A	plasma membrane	yes (152)	12.5828	1		GAIFPIEGSR	1046.56	1	10	189
gi|743005	CG18319	Bendless	unknown	no	4.41989	1		LMQEPVPGINAIPDENNAR	2078.07	1	16	190
gi|7481	CG3039	Optic ganglion reduced	plasma membrane (gap junction)	yes (153)	3.47072	1		NLDPVIYKDVMSEFAK	1884.94	1	13	191
gi|74870777	CG3967		unknown	no	3.7037	1		VGTKNLYLFDEAGKTR	1811.95	1	14	192
gi|7595904	CG9195	Secretory carrier membrane protein	integral to membrane	yes (154)	14.2857	1		AQAEFTTEFLR	1312.66	1	12	193
gi|7739793	CG5730	Annexin B9b	unknown	no	11.1842	1		TIAQFYEQSFGK	1418.68	1	18	194
gi|8067	CG33865	Histone H2A	nucleus	no	3.73514	1	1	AGLQFPVGR	944.537	1	12	195
gi|81175197	CG12210	Synaptobrevin	plasma membrane	yes (155)	8.79121	1		ADQLEQGASQFEQQAGK	1834.84	1	14	196
gi|82407248	CG1411	Collapsin Response Mediator Protein	unknown	no	3.73514	1		SLAYDDLQLTGSDNCTFNKEHK	2556.18	1	15	197
gi|8408	CG1956	Roughened	lipid particle	no	8.79121	1		NLATQFNCAFMETSAK	1832.81	1	15	198
gi|85724868	CG3662-PB		membrane (Kyte and Doolittle)	yes (156)	3.71747	1		TVEPFALNWR	1232.65	1	14	199
gi|85725000	CG12055-PB	Glyceraldehyde 3 phosphate dehydrogenase 1	lipid particle	no	2.42291	1		DGRGAAQNIIPAATGAAK	1681.87	1	15	200
gi|85725242	CG7535-PD	GluClalpha	plasma membrane (postsynaptic)	yes (157)	2.4	1		HPGDPLALEKR	1232.66	1	11	201
gi|8855	CG3533	Unzipped	plasma membrane	yes (158)	3.34646	1	1	KFDAGVPVGAIR	1229.69	1	16	202
gi|92109834	CG2151	Thioredoxin reductase 1	cytoplasm,mitochondria	no	2.89575	1		TVPLSVEKQDDGKLLVK	1869.06	1	19	203
gi|92109994	CG34353		membrane (Kyte and Doolittle)	yes (159)	2.89575	1		GLDPDQHYEATVQSR	1715.78	1	16	204
The proteins listed in the shaded section below have a >95% confidence but >5% FDR and were therefore excluded from our analysis. They are included here for completeness.
gi|21356183	CG5023-PA		unknown	no	9.46746	1		ITQKHPEYTGPTLGPK	1763.85	1	15	205
gi|21358513	CG7630-PA		lipid particle	yes (160)	14.4444	1		SSGIIHFNYYAPK	1496.72	1	20	206
gi|22946384	CG16820-PA		unknown	no	4.85437	1		LVPKGPFNITIDNIK	1669.92	1	12	207
gi|25012844	CG11876		lipid particle, cytoplasm	no	2.46575	1		TLEAHALPR	1007.57	1	11	208
gi|28571140	CG7033-PC		lipid particle, cytoplasm	no	2.06379	1		QTLGLDMELGK	1205.58	1	11	209
gi|28573762	CG8306-PA		membrane (Kyte and Doolittle)	yes (161)	2.51938	1		LLKDHPNTYTFTK	1577.84	1	11	210
gi|28573957	CG13743-PA		membrane (Kyte and Doolittle)	yes (162)	2.27273	1		NTATEFSYILQR	1442.72	1	15	211
gi|41713668	CG11500	Spase 12-subunit	ER, ntegral to membrane	yes (163)	14.2857	1		NALKWQKPIDTDAK	1627.89	1	14	212
gi|45550736	CG6666-PA	Succinate dehydrogenase C	mitochondrial respiratory chain complex II	yes (164)	11.1111	1		VVSVAETQKDESFFEKNER	2242.1	1	16	213
gi|50403790	CG18279	Immune induced molecule 10	Extracellular region	no	6.71642	1		NAGGPASHTISGPNFSAK	1712.83	1	24	214
gi|6851385	CG13057	Retinin	membrane (Kyte and Doolittle)	yes (165)	4.78723	1		LVTPIVAPAVR	1135.72	1	11	215
gi|7263022	CG14996	Chd64	cytoplasm	no	3.07971	1		SGFAAEAQR	936.492	1	13	216
gi|7290278	CG3621-PA		mitochondrial respiratory chain complex I	no	2.22717	1		DVSPLIQR	927.548	1	11	217
gi|7291234	CG10527-PA		unknown	no	6.57895	1		WYDNVITVGR	1222.61	1	12	218
gi|7292067	CG9160-PA	Mitochondrial acyl carrier protein 1	mitochondria	no	1.52027	1		YVADKEDVYE	1230.57	1	10	219
gi|7292579	CG2145-PA		unknown	no	11.5044	1		QAMLFLQQK	1106.57	1	11	220
gi|7292608	CG15201-PA		unknown	no	3.69318	1		RGQDYVDFGKDGK	1484.71	1	13	221
gi|7294118	CG4729-PD		membrane (Kyte and Doolittle)	yes (166)	11.4583	1		SVEPHLLMR	1081.56	1	11	222
gi|7295109	CG7176-PA	Isocitrate dehydrogenase	lipid particle, mitochondria	no	4.69799	1		LVTGWQKPIVIGR	1466.88	1	17	223
gi|7295657	CG3036-PA		integral to membrane	yes (167)	4.46429	1		ISDVTQEEGVPLKNEK	1785.91	1	11	224
gi|7296273	CG11372-PA	Galectin	cytoplasm	no	5.49451	1		LPQNYIVR	1002.58	1	11	225
gi|7296592	CG8385-PB	ADP ribosylation factor 79F	cytoplasm (intracellular)	no	3.72093	1		IGEAREELMR	1203.62	1	12	226
gi|7296785	CG2604-PB		lipid particle	yes (168)	5.54156	1		STEVDKVCLPFPGSDR	1806.87	1	18	227
gi|7297162	CG11324-PB	Homer	unknown	no	1.14943	1		SANGSNAVTPTTSANTSPISGR	2091.01	1	14	228
gi|7297880	CG14933-PA		unknown	no	5.74018	1		TLNIRKDGPCNETN	1631.81	1	11	229
gi|7298392	CG5094-PA	Small glutamine-rich tetratricopeptide containing protein	unknown	no	7.65027	1		AIELEPDNEVYKSNLEAAR	2161.06	1	16	230
gi|7298726	CG9336-PA		membrane (Kyte and Doolittle)	yes (169)	2.0979	1		TLESVAGHPQIVR	1406.78	1	16	231
gi|7299097	CG8369-PA		unknown	no	4.16667	1		KPATNSCQHNCGEVYEPVCAK	2449.02	1	13	232
gi|7299540	CG10007-PA	Transport and Golgi organization 9	Golgi, integral to membrane	yes (170)	12.8571	1		YVDLGTENAAAPNSRPADVI	2073.03	1	16	233
gi|7293642	CG12532-PA	Beta Adaptin	plasma membrane	yes (171)	1.08578	1	3	TDSKYFTTTK	1233.64	1	7	234
gi|24641620	CG32648-PA	Phosphodiesterase 9	cytoskeleton	yes (172)	1.14226	1	2	FKVDTEGSSNR	1239.65	1	9	235
gi|125660072	CG14714		membrane (Kyte and Doolittle)	yes (173)	1.11966	1	1	SQQGPLTVHCSPGTGR	1681.83	1	10	236
gi|24583465	CG7400-PB	Fatty acid (long chain) transport protein	plasma membrane	no	1.27796	1	3	IYPISIIR	974.617	1	10	237
gi|116007602	CG17800-PAY	Down syndrome cell adhesion molecule	plasma membrane	yes (174)	0.74331	1	4	VVYAPSDEWYDETKR	1857.87	1	10	238
gi|25012863	CG31030		membrane	yes (175)	3.9801	1	1	GDEYTLPSAPLGFSYR	1772.82	1	7	239
gi|24646943	CG3731-PA		lipid particle, mitochondria	no	1.48936	1	1	QILCYNR	966.497	1	9	240
gi|7296247	CG11455-PB		mitochondrial respiratory chain complex I	no	14.8515	1	1	KGQEFFADPPRVDAY	1739.84	1	10	241
gi|7290966	CG1787-PA	Hexosaminidase 2	plasma membrane	no	1.60772	1	2	YIETYLPKER	1311.7	1	10	242
gi|7341376	CG5269	Phosphatidylinositol transfer protein (Vibrator)	cytoplasm (intracellular)	no	5.14706	1	1	AIEDQTKEELDKAR	1645.84	1	10	243
gi|74948853	CG9128	Sac1	membrane (Kyte and Doolittle)	yes (176)	1.85811	1	1	RTKSGAMQDGK	1194.59	1	11	244
gi|22026914	CG13506-PA		membrane (Kyte and Doolittle)	yes (177)	3.57853	1		NVSPEDSDDYYCEILPQR	2200.04	1	10	245
gi|24580953	CG31663-PA		membrane (Kyte and Doolittle)	yes (178)	0.724638	1		FGEFCQR	943.424	1	9	246
gi|45551810	CG9391-PB		unknown	no	3.26409	1		NNEQRQDFVCK	1437.72	1	9	247
gi|62484226	CG9887-PA	Vesicular glutamate transporter	integral to membrane	yes (179)	1.26582	1		FWAPPMER	1033.5	1	10	248
gi|7298957	CG2943-PA		membrane (Kyte and Doolittle)	yes (180)	0.983607	1		VDLNHFQPR	1125.58	1	10	249
gi|7302341	CG8994-PC	Exuperantia	cytoplasm	no	2.06767	1		QSSKNAVQGKR	1186.56	1	11	250
gi|74876618	CG33090		unknown	no	1.37131	1		SWTEYDLSHYGVR	1612.74	1	10	251
gi|7302479	CG7563-PB	Calpain	cytoplasm	no	2.53623	1	3	VFSETQNNMEENDDHVGYGGK	2369.97	1	10	252
gi|24584673	CG17332-PB	Vacuolar H+-ATPase SFD subunit	plasma membrane (V-type ATPase, V0 domain)	no	3.50554	1	3	LQNSVQDLSSFDEYATEVR	2201.03	1	10	253
gi|7188753	CG9423	Karyopherin α3	cytoplasm	no	3.6965	1	2	AAADATKPEQQLAAVQAAR	1910	1	10	254
gi|7303217	CG8394-PA		membrane (Kyte and Doolittle)	yes (181)	3.64299	1	1	AMEAGMDGGDTTEMSSNPFR	2103.85	1	10	255
gi|194369501	CG33472	Quiver	plasma membrane	yes (182)	4.43038	1	1	SPYEVVR	849.448	1	9	256
gi|62510651	CG1086	Glucose transporter 1	integral to membrane, nucleus	yes (183)	1.21951	1	1	HSFSYAPK	936.455	1	9	257
gi|73853449	CG5261		lipid particle, mitochondria	no	2.92969	1	1	AAGARYEDIPVTNMR	1663.82	1	8	258
gi|94400531	CG12218	Mei-P26	cytoplasm (intracellular)	no	0.672834	1	1	FQFGVAGK	853.453	1	10	259
gi|45551451	CG1640-PB		unknown	no	1.56522	1		QVAQYIEKR	1134.64	1	10	260
gi|54650748	CG30359		unknown	no	2.06349	1		TANWVLGNHDQPR	1507.73	1	10	261
gi|7294514	CG11267-PA		lipid particle, mitochondria	no	16.5049	1		NASTGNHIPIGVKEGDR	1764.88	1	10	262
gi|7295604	CG1467-PA	Syntaxin 16	plasma membrane, golgi	yes (184)	4.26136	1		MTQQQLLLFEEENTR	1879.92	1	10	263
gi|7298203	CG4170-PA	Vasa intronic gene	cytoplasm (intracellular)	no	2.65306	1		GGPRPGGFGGGPR	1168.6	1	9	264
gi|7298683	CG2493-PA		unknown	no	2.52632	1		TSSWNFKDYAEK	1475.68	1	10	265
gi|7301577	CG3373-PA	Hemomucin	plasma membrane (cell surface), lipid particle	no	2.24525	1		IGQPCEDIYEESR	1595.68	1	6	266
gi|7302897	CG8098-PB	Picot	integral to membrane	yes (185)	4.7259	1		QYWDNPEDDEQKPALQTTVTTSPAR	2890.35	1	11	267
gi|7635	CG2210	Abnormal wing discs	cytoskeleton	no	7.84314	1		TFIMVKPDGVQR	1390.74	1	9	268
gi|161081617	CG34418-PF	Still life	cytoplasm (intracellular), synapse	yes (186)	0.752729	1	5	SSFDSHGESDHNLDVPHGSR	2179.92	1	10	269
gi|7291847	CG16936-PA		unknown	no	7.17489	1		YGQKEQQLYPKELVQR	2007.07	1	10	270
gi|74891743	CG3832	Peptidylglycine-α-hydroxylating monooxygenase	membrane	no	2.73973	1		TTWNCGEMNR	1268.53	1	9	271
gi|8860	CG2621	Shaggy	unknown	no	6.92042	1		TSSFAEGNKQSPSLVLGGVK	2006.04	1	5	272
gi|7290707	CG15894-PA		unknown	no	1.62022	1	4	SKERPATATGGLGGGGGSQNVTPSK	2314.16	1	10	273
gi|161077439	CG34372-PB		integral to membrane	yes (187)	0.990099	1	1	RVDIDQCPQR	1286.67	1	9	274
gi|45549251	CG16973-PA	Misshapen	cytoplasm (cell cortex)	no	0.598404	1	3	NFQQIQEGR	1119.57	1	9	275
gi|161077242	CG15081-PE	Lethal (2) 03709	membrane, lipid particle	no	2.07101	1	1	AVFFVER	867.481	1	9	276
gi|76803819	CG11276	40S ribosomal protein S4	lipid particle, ribosome	no	4.21456	1	1	GVPFLVTHDGR	1197.62	1	6	277
gi|160715095	CG41555-PA		unknown	no	0.633641	1		NEIDLQQEEAK	1316.67	1	8	278
gi|24662306	CG6463-PA		mitochondrial respiratory chain complex I	no	9.67742	1		AVSKMPQDASYR	1352.69	1	9	279
gi|25089940	CG31040	Cog7	Golgi	yes (188)	1.75202	1		LSSNQATPSDGVR	1333.61	1	9	280
gi|5881825	CG11130	Rtc1	nucleus	no	6.38298	1		VLMACVGIGYTNINK	1669.87	1	7	281
