# Supplementary material for: Towards a membrane proteome in Drosophila: a method for the isolation of plasma membrane
Source: BMC Genomics. 2010 May 12;11:302. doi: 10.1186/1471-2164-11-302 (PMC2876126; doi:10.1186/1471-2164-11-302)
Supplement: Additional file 5 — Functional categorisation of proteins identified as residents of the plasma membrane: This table classifies the plasma membrane proteins listed in Additional File 2 on the basis of their cellular function. [file 1471-2164-11-302-S5.XLS]

## Sheet: Sheet1
	Accession no.	CG number	Name	Function
	gi|161077626	CG32717-PG	Stardust	protein binding, establishment or maintenance of epithelial cell apical/basal polarity
	gi|161082106	CG34416-PJ	Ankyrin 2	signal transduction
	gi|24582467	CG4675-PB	Na[+]-driven anion exchanger 1	transport, sodium:bicarbonate symporter activity, anion exchanger
	gi|24584673	CG17332-PB	Vacuolar H+-ATPase SFD subunit	transport, proton transporting V-type ATPase
	gi|24584958	CG5803-PA	Fasciclin 3	adehsion, cell adhesion
	gi|24642061	CG32593-PC	Flotillin 2	structural
	gi|24647500	CG6588-PC	Fasciclin 1	adhesion, neuron adhesion, neuron recognition
	gi|24648576	CG5670-PA	Sodium pump alpha subunit	transport, sodium:potassium-exchanging ATPase activity
	gi|24655079	CG5226-PA		neurotransmitter transport
	gi|24762461	CG2835-PC	G protein sα 60A	signal transduction
	gi|28316876	CG4260	Alpha-adaptin	neurotransmitter secretion, intracellular protein transport
	gi|28316937	CG11958	Calnexin 99A	protein folding
	gi|32172424	CG1560	Myospheroid	adhesion, heterophilic cell adesion
	gi|384212	CG9325	hu-li tai shao	actin binding, metal ion binding
	gi|40714549	CG12473	Stoned B	neurotransmitter secretion
	gi|41058170	CG6827	Neurexin IV	Neurotransmission,cell communication
	gi|45550877	CG1732-PA		neurotransmitter transport
	gi|45551165	CG2727-PB	Epithelial membrane protein	adehsion, cell adhesion
	gi|45553437	CG5670-PG	Sodium pump alpha subunit	transport, sodium:potassium-exchanging ATPase activity
	gi|45553439	CG5670-PF	Sodium pump alpha subunit	transport, sodium:potassium-exchanging ATPase activity
	gi|45554791	CG1725-PH	Discs large 1	protein binding, establishment or maintenance of epithelial cell apical/basal polarity
	gi|45645191	CG18405	Semaphorin-1A	signal transduction (receptor activity)
	gi|4574736	CG10382	Wrapper	axogenesis & nervous system development
	gi|47271230	CG3665	Fasciclin 2	adhesion, homophilic cell adhesion
	gi|4972752	CG18617	Vha100-2	transport, proton transporting V-type ATPase
	gi|51951046	CG40452-PA	Synapse protein 25	neurotransmitter secretion
	gi|54650560	CG8048	Vacuolar H+ ATPase 44kD C subunit	transport, proton transporting V-type ATPase
	gi|557084	CG1651	Ankyrin	signal transduction
	gi|60677949	CG1084	Contactin	adehsion, cell adhesion
	gi|62471615	CG9261-PF	Nervana 2	transport, potassium ion transport, sodium ion transport
	gi|62484222	CG31795-PA	Ia2	protein tyrosine phosphatase activity
	gi|62484401	CG2165-PB		transport, calcium-transporting ATPase activity
	gi|62484414	CG18069-PD	Calcium/calmodulin-dependent protein kinase II	synaptic transmission, cell-cell signaling
	gi|6782318	CG3694	G protein γ30A	signal transduction
	gi|7289861	CG17947-PA	alpha Catenin	adehsion, cell adhesion
	gi|7290447	CG2934-PA	VhaAC39	transport, proton transporting V-type ATPase
	gi|7290947	CG1634-PA	Neuroglian	adhesion, neuron adhesion
	gi|7291403	CG3413-PD	Windpipe	unknown
	gi|7291663	CG11303-PA	Transmembrane 4 superfamily	unknown
	gi|7292118	CG17248-PB	n-synaptobrevin	neurotransmitter secretion
	gi|7292157	CG1977-PA	Alpha-spectrin	structural, cell-cell signaling (neuromuscular synaptic transmission), cytoskeleton,
	gi|7292470	CG1268-PA		transport, proton transporting V-type ATPase
	gi|7292924	CG11111-PB	retinal degeneration B	transport, Ca-transporting ATPase, signaling (phototransduction)
	gi|7293146	CG10545-PA	G protein β-subunit 13F	signal transduction
	gi|7293150	CG9066-PA	Membrane steroid binding protein	hormone binding, heme binding
	gi|7293373	CG5870-PA	Beta-spectrin	structural, cell-cell signaling (neuromuscular synaptic transmission), cytoskeleton,
	gi|7293756	CG8770-PA	G protein β-subunit 76C	signal transduction
	gi|7293861	CG3979-PA	I'm not dead yet	transport, succinate transmembrane transporter, citrate transmembrane transporter
	gi|7295158	CG7962-PA	CDP diglyceride synthetase	signal transduction, signaling (phototransduction)
	gi|7296533	CG6395-PA	Cysteine string protein 3	neurotransmitter secretion
	gi|7296536	CG5837-PA	HEM-protein	protein bindng, axogenesis, CNS development, NMJ development, cytoskeleton organization
	gi|7296719	CG1088-PA	Vacuolar H+-ATPase 26kD E subunit	transport, proton transporting V-type ATPase
	gi|7297508	CG3747-PA	Excitatory amino acid transporter 1	transport, glutamate:sodium symporter activity, sodium:dicarboxylate symporter activity
	gi|7297994	CG12403-PA	Vha68-1	transport, proton transporting V-type ATPase
	gi|7298751	CG1099-PA	Dynamin associated protein 160	neurotransmitter secretion
	gi|7298786	CG8663-PB	Nervana 3	transport, potassium ion transport, sodium ion transport
	gi|7299191	CG9375-PA	Ras1	GTPase, development & cell growth
	gi|7299548	CG3359-PB	Midline fasciclin	adhesion, axogenesis
	gi|7299734	CG17907-PA	Acetylcholine esterase	synaptic transmission, cell communication/signaling
	gi|7300560	CG4550-PA	Neither inactivation nor afterpotential E	signal transduction
	gi|7300672	CG10830-PA		transport, potassium ion transport
	gi|7301693	CG9990-PA		transport, metabolite transport (ABC complex)
	gi|7302024	CG1744-PA	Chaoptic	adhesion, homophilic cell adhesion
	gi|7302508	CG11949-PA	Coracle	establishment or maintenance of cell polarity
	gi|7302861	CG6518-PA	Inactivation no afterpotential C	signal transduction
	gi|7303046	CG8210-PA	Vacuolar H+ ATPase 14kD subunit	transport, proton transporting V-type ATPase
	gi|7303053	CG8200-PB	Flotillin-1	structural
	gi|7303058	CG8186-PA	Vha36	transport, proton transporting V-type ATPase
	gi|7303429	CG8604-PA	Amphiphysin	neurotransmitter secretion
	gi|7303741	CG2204-PA	G protein oα 47A	signal transduction
	gi|7303987	CG8261-PA	G protein γ 1	signal transduction
	gi|73920221	CG12369	Lachesin	adhesion, homophilic cell adhesion
	gi|73920223	CG10443	Leukocyte-antigen-related-like	adehsion, cell adhesion
	gi|73920745	CG10975	Protein tyrosine phosphatase 69D	phosphatase, axonal defasciculation, axon guidance
	gi|73920746	CG11516	Protein tyrosine phosphatase 99A	phosphatase, axonal defasciculation
	gi|7481	CG3039	Optic ganglion reduced	nervous system development
	gi|76803826	CG7875	Transient receptor potential protein	transport, Ca ion transport, Ca-mediated signaling
	gi|77403907	CG7050	Neurexin 1	Neurotransmission,cell communication
	gi|7767570	CG10181	Multiple drug resistance 65	transport, ATPase
	gi|7807	CG4379	cAMP-dependent protein kinase 1	signal transduction
	gi|7833	CG18102	Dynamin	endocytosis
	gi|78706449	CG6963-PG	Gilgamesh	signal transduction (Wnt signaling pathway)
	gi|78706950	CG7100-PI	N-cadherin	adehsion, cell adhesion
	gi|81175197	CG12210	Synaptobrevin	neurotransmitter secretion
	gi|85725242	CG7535-PD	GluClalpha	neurotransmitter receptor, GABA-A receptor
	gi|85857592	CG42314		transport, Ca-transporting ATPase
	gi|8810	CG17369	Vacuolar H+-ATPase 55kD B subunit	transport, proton transporting V-type ATPase
	gi|881340	CG9258	Nervous system antigen 1	transport, potassium ion transport, sodium ion transport
	gi|8855	CG3533	Unzipped	axogenesis
	gi|8896016	CG3504	Inactivation no afterpotential D	signal transduction
	gi|90855663	CG2165-RC		transport, Ca-transporting ATPase
	gi|92109790	CG9261	Nervana 2	transport, potassium ion transport, sodium ion transport
	gi|93141332	CG3762	V-ATPase 69 kDa subunit 2	transport, proton transporting V-type ATPase
	gi|944924	CG17759	G protein alpha49B	signal transduction
	gi|9501917	CG1448	Innexin 3	transport, gap junction channel activity
	gi|996081	CG31136	Syntaxin 1A	neurotransmitter secretion
